# Supplementary material for: Radiomics-Based Quality Control System for Automatic Cardiac Segmentation: A Feasibility Study
Source: Bioengineering (Basel). 2023 Jul 1;10(7):791. doi: 10.3390/bioengineering10070791 (PMC10376472; doi:10.3390/bioengineering10070791)
Supplement: Supplementary file 1 [file bioengineering-10-00791-s001.zip]

Archive with 1 entries (1 files):
- bioengineering-2368654-supplementary.pdf
